# Supplementary material for: The Effects of Scan Body Geometry on the Precision and the Trueness of Implant Impressions Using Intraoral Scanners: A Systematic Review
Source: Dent J (Basel). 2025 Jun 5;13(6):252. doi: 10.3390/dj13060252 (PMC12191632; doi:10.3390/dj13060252)
Supplement: Supplementary file 1 [file dentistry-13-00252-s001.zip]

Archive with 6 entries (5 files):
- dentistry-3638557-supplementary/
- __MACOSX/._dentistry-3638557-supplementary
- dentistry-3638557-supplementary/V2 Supplementary Material, Geometry.docx
- __MACOSX/dentistry-3638557-supplementary/._V2 Supplementary Material, Geometry.docx
- dentistry-3638557-supplementary/PRISMA_2020_checklist.docx
- __MACOSX/dentistry-3638557-supplementary/._PRISMA_2020_checklist.docx
